# Supplementary material for: Acid–Base Status in Critically Ill Patients: Physicochemical vs. Traditional Approach
Source: J Clin Med. 2025 May 6;14(9):3227. doi: 10.3390/jcm14093227 (PMC12072961; doi:10.3390/jcm14093227)
Supplement: Supplementary file 1 [file jcm-14-03227-s001.zip]

Archive with 1 entries (1 files):
- jcm-3547763-supplementary.pdf
